# Supplementary material for: Agmatine Enhances Dorsal Raphe Serotonergic Neuronal Activity via Dual Regulation of 5-HT1B and 5-HT2A Receptors
Source: Int J Mol Sci. 2025 Mar 27;26(7):3087. doi: 10.3390/ijms26073087 (PMC11988524; doi:10.3390/ijms26073087)
Supplement: Supplementary file 1 [file ijms-26-03087-s001.zip]

Archive with 1 entries (1 files):
- ijms-3515675-supplementary.pdf
